# Supplementary material for: The impact of translated reminder letters and phone calls on mammography screening booking rates: Two randomised controlled trials
Source: PLoS One. 2020 Jan 10;15(1):e0226610. doi: 10.1371/journal.pone.0226610 (PMC6953872; doi:10.1371/journal.pone.0226610)
Supplement: S2 File — (CSV) [file pone.0226610.s003.csv]

culturalgroup	intervention	OUTCOME_Y	CULTURALGROUP_1	CULTURALGROUP_2	INTERVENTION_1	INTERVENTION_2
1	1	0	1	0	1	0
2	1	0	0	1	1	0
2	1	1	0	1	1	0
2	2	0	0	1	0	1
2	2	1	0	1	0	1
2	1	0	0	1	1	0
2	2	0	0	1	0	1
2	1	1	0	1	1	0
2	1	1	0	1	1	0
2	2	1	0	1	0	1
2	2	0	0	1	0	1
2	2	1	0	1	0	1
2	1	0	0	1	1	0
2	2	1	0	1	0	1
2	2	0	0	1	0	1
2	1	1	0	1	1	0
2	2	1	0	1	0	1
2	1	0	0	1	1	0
2	1	0	0	1	1	0
2	1	1	0	1	1	0
2	1	0	0	1	1	0
1	2	1	1	0	0	1
2	1	1	0	1	1	0
2	1	0	0	1	1	0
1	1	1	1	0	1	0
2	1	1	0	1	1	0
2	2	1	0	1	0	1
2	2	1	0	1	0	1
2	2	0	0	1	0	1
2	2	0	0	1	0	1
1	2	0	1	0	0	1
2	1	1	0	1	1	0
2	1	0	0	1	1	0
2	1	1	0	1	1	0
2	2	0	0	1	0	1
2	1	1	0	1	1	0
2	1	1	0	1	1	0
2	1	0	0	1	1	0
2	2	1	0	1	0	1
2	1	0	0	1	1	0
2	2	1	0	1	0	1
2	1	1	0	1	1	0
2	1	0	0	1	1	0
2	1	0	0	1	1	0
2	1	1	0	1	1	0
2	2	1	0	1	0	1
2	2	0	0	1	0	1
1	2	0	1	0	0	1
2	2	1	0	1	0	1
2	1	0	0	1	1	0
2	1	1	0	1	1	0
2	2	1	0	1	0	1
2	1	1	0	1	1	0
2	1	1	0	1	1	0
2	1	0	0	1	1	0
2	1	0	0	1	1	0
2	2	0	0	1	0	1
2	1	0	0	1	1	0
2	1	0	0	1	1	0
2	1	0	0	1	1	0
2	1	1	0	1	1	0
2	1	1	0	1	1	0
2	2	1	0	1	0	1
2	2	1	0	1	0	1
2	1	1	0	1	1	0
2	1	0	0	1	1	0
1	1	0	1	0	1	0
1	1	0	1	0	1	0
2	2	1	0	1	0	1
2	2	0	0	1	0	1
2	2	1	0	1	0	1
2	2	0	0	1	0	1
2	1	0	0	1	1	0
2	1	0	0	1	1	0
2	2	0	0	1	0	1
2	2	0	0	1	0	1
2	1	1	0	1	1	0
2	1	1	0	1	1	0
1	1	1	1	0	1	0
2	1	0	0	1	1	0
2	2	0	0	1	0	1
2	1	0	0	1	1	0
2	1	1	0	1	1	0
2	1	0	0	1	1	0
2	2	1	0	1	0	1
2	1	0	0	1	1	0
2	2	0	0	1	0	1
2	1	1	0	1	1	0
2	2	0	0	1	0	1
2	2	0	0	1	0	1
2	1	1	0	1	1	0
2	2	0	0	1	0	1
2	2	1	0	1	0	1
2	1	0	0	1	1	0
2	1	0	0	1	1	0
2	1	1	0	1	1	0
2	1	1	0	1	1	0
2	2	0	0	1	0	1
2	1	0	0	1	1	0
2	1	0	0	1	1	0
1	2	0	1	0	0	1
2	1	0	0	1	1	0
2	2	1	0	1	0	1
2	1	0	0	1	1	0
2	2	1	0	1	0	1
2	2	1	0	1	0	1
2	1	0	0	1	1	0
2	1	0	0	1	1	0
2	1	1	0	1	1	0
2	1	1	0	1	1	0
1	2	1	1	0	0	1
1	1	1	1	0	1	0
2	2	1	0	1	0	1
2	1	1	0	1	1	0
2	1	1	0	1	1	0
2	2	1	0	1	0	1
2	1	0	0	1	1	0
2	1	0	0	1	1	0
2	2	1	0	1	0	1
2	1	0	0	1	1	0
2	1	0	0	1	1	0
2	2	0	0	1	0	1
2	2	0	0	1	0	1
2	1	0	0	1	1	0
2	1	1	0	1	1	0
2	1	0	0	1	1	0
2	2	1	0	1	0	1
2	1	0	0	1	1	0
2	1	1	0	1	1	0
2	2	1	0	1	0	1
2	2	0	0	1	0	1
2	1	0	0	1	1	0
1	1	0	1	0	1	0
2	2	0	0	1	0	1
2	2	0	0	1	0	1
2	2	1	0	1	0	1
2	2	0	0	1	0	1
2	1	0	0	1	1	0
1	2	0	1	0	0	1
2	2	1	0	1	0	1
2	1	0	0	1	1	0
2	1	0	0	1	1	0
2	1	0	0	1	1	0
2	1	0	0	1	1	0
1	2	1	1	0	0	1
2	1	0	0	1	1	0
2	2	0	0	1	0	1
2	2	0	0	1	0	1
2	1	0	0	1	1	0
2	2	1	0	1	0	1
2	1	1	0	1	1	0
2	1	1	0	1	1	0
2	1	0	0	1	1	0
2	2	1	0	1	0	1
2	2	1	0	1	0	1
2	1	0	0	1	1	0
2	2	0	0	1	0	1
2	1	0	0	1	1	0
2	1	0	0	1	1	0
2	1	0	0	1	1	0
2	1	1	0	1	1	0
2	2	1	0	1	0	1
2	1	1	0	1	1	0
2	1	0	0	1	1	0
1	1	0	1	0	1	0
2	2	0	0	1	0	1
1	1	0	1	0	1	0
2	1	1	0	1	1	0
2	2	1	0	1	0	1
2	1	1	0	1	1	0
2	2	1	0	1	0	1
2	1	0	0	1	1	0
2	1	0	0	1	1	0
1	2	1	1	0	0	1
2	1	1	0	1	1	0
2	1	0	0	1	1	0
2	1	1	0	1	1	0
2	1	1	0	1	1	0
2	2	1	0	1	0	1
2	1	1	0	1	1	0
2	1	1	0	1	1	0
2	1	0	0	1	1	0
2	1	0	0	1	1	0
2	1	1	0	1	1	0
2	2	0	0	1	0	1
2	1	0	0	1	1	0
2	1	0	0	1	1	0
2	2	1	0	1	0	1
1	1	0	1	0	1	0
2	2	1	0	1	0	1
2	2	0	0	1	0	1
1	1	0	1	0	1	0
1	2	1	1	0	0	1
2	1	1	0	1	1	0
2	2	0	0	1	0	1
2	2	1	0	1	0	1
2	2	1	0	1	0	1
1	2	0	1	0	0	1
1	1	0	1	0	1	0
2	2	1	0	1	0	1
2	1	0	0	1	1	0
2	1	0	0	1	1	0
1	2	1	1	0	0	1
2	1	1	0	1	1	0
1	2	0	1	0	0	1
2	1	1	0	1	1	0
2	2	1	0	1	0	1
2	2	0	0	1	0	1
2	1	1	0	1	1	0
2	1	1	0	1	1	0
2	1	0	0	1	1	0
2	2	1	0	1	0	1
2	2	1	0	1	0	1
2	1	1	0	1	1	0
2	2	1	0	1	0	1
2	1	1	0	1	1	0
1	2	1	1	0	0	1
2	1	0	0	1	1	0
1	2	0	1	0	0	1
2	1	1	0	1	1	0
2	2	1	0	1	0	1
1	1	0	1	0	1	0
2	1	0	0	1	1	0
2	1	0	0	1	1	0
2	1	0	0	1	1	0
2	1	1	0	1	1	0
2	2	0	0	1	0	1
2	1	1	0	1	1	0
2	1	1	0	1	1	0
2	2	1	0	1	0	1
2	1	0	0	1	1	0
1	1	1	1	0	1	0
2	2	0	0	1	0	1
2	1	0	0	1	1	0
2	1	1	0	1	1	0
2	1	0	0	1	1	0
2	1	1	0	1	1	0
2	2	1	0	1	0	1
2	1	0	0	1	1	0
2	2	0	0	1	0	1
2	1	0	0	1	1	0
2	1	0	0	1	1	0
2	2	0	0	1	0	1
2	1	0	0	1	1	0
1	2	1	1	0	0	1
2	2	0	0	1	0	1
1	2	0	1	0	0	1
2	2	1	0	1	0	1
1	2	0	1	0	0	1
2	1	0	0	1	1	0
2	2	1	0	1	0	1
2	1	1	0	1	1	0
1	1	0	1	0	1	0
2	1	0	0	1	1	0
1	1	0	1	0	1	0
2	1	1	0	1	1	0
2	1	0	0	1	1	0
2	2	1	0	1	0	1
1	2	0	1	0	0	1
2	2	1	0	1	0	1
2	2	1	0	1	0	1
2	1	0	0	1	1	0
2	2	0	0	1	0	1
2	2	1	0	1	0	1
2	2	1	0	1	0	1
1	1	0	1	0	1	0
2	2	0	0	1	0	1
2	1	0	0	1	1	0
2	2	0	0	1	0	1
2	1	1	0	1	1	0
2	1	1	0	1	1	0
2	1	0	0	1	1	0
1	1	0	1	0	1	0
2	1	1	0	1	1	0
1	1	1	1	0	1	0
2	2	0	0	1	0	1
1	1	1	1	0	1	0
2	1	0	0	1	1	0
2	1	0	0	1	1	0
2	1	1	0	1	1	0
2	1	0	0	1	1	0
1	1	0	1	0	1	0
1	1	1	1	0	1	0
1	1	0	1	0	1	0
2	1	1	0	1	1	0
2	1	0	0	1	1	0
2	1	0	0	1	1	0
2	1	0	0	1	1	0
2	1	0	0	1	1	0
2	1	0	0	1	1	0
2	2	0	0	1	0	1
2	1	0	0	1	1	0
2	2	0	0	1	0	1
2	2	1	0	1	0	1
2	1	1	0	1	1	0
2	2	0	0	1	0	1
2	2	0	0	1	0	1
2	2	1	0	1	0	1
2	1	0	0	1	1	0
2	1	0	0	1	1	0
2	2	0	0	1	0	1
2	2	1	0	1	0	1
2	2	1	0	1	0	1
2	2	0	0	1	0	1
1	1	0	1	0	1	0
2	1	1	0	1	1	0
2	1	0	0	1	1	0
2	1	1	0	1	1	0
2	2	1	0	1	0	1
2	2	0	0	1	0	1
2	2	0	0	1	0	1
1	1	1	1	0	1	0
1	2	1	1	0	0	1
2	2	0	0	1	0	1
2	2	0	0	1	0	1
1	2	1	1	0	0	1
2	1	1	0	1	1	0
1	1	0	1	0	1	0
2	1	1	0	1	1	0
2	2	0	0	1	0	1
2	1	0	0	1	1	0
2	2	0	0	1	0	1
2	2	1	0	1	0	1
1	1	0	1	0	1	0
2	1	0	0	1	1	0
2	2	0	0	1	0	1
2	2	1	0	1	0	1
2	1	1	0	1	1	0
2	1	0	0	1	1	0
2	2	1	0	1	0	1
2	1	0	0	1	1	0
2	2	1	0	1	0	1
2	2	0	0	1	0	1
1	1	0	1	0	1	0
2	1	0	0	1	1	0
2	1	1	0	1	1	0
2	1	0	0	1	1	0
2	1	0	0	1	1	0
2	1	0	0	1	1	0
2	2	0	0	1	0	1
2	1	1	0	1	1	0
1	1	1	1	0	1	0
1	1	0	1	0	1	0
2	1	1	0	1	1	0
2	2	0	0	1	0	1
1	2	0	1	0	0	1
2	1	0	0	1	1	0
2	1	1	0	1	1	0
1	1	0	1	0	1	0
2	2	0	0	1	0	1
2	1	0	0	1	1	0
2	1	1	0	1	1	0
2	1	0	0	1	1	0
1	2	0	1	0	0	1
1	1	0	1	0	1	0
1	1	0	1	0	1	0
2	1	1	0	1	1	0
2	2	0	0	1	0	1
2	2	1	0	1	0	1
2	1	1	0	1	1	0
2	2	1	0	1	0	1
2	1	0	0	1	1	0
1	2	0	1	0	0	1
1	1	1	1	0	1	0
2	2	1	0	1	0	1
2	1	0	0	1	1	0
2	1	0	0	1	1	0
1	2	1	1	0	0	1
2	2	0	0	1	0	1
2	2	0	0	1	0	1
2	1	1	0	1	1	0
2	2	1	0	1	0	1
1	1	0	1	0	1	0
2	2	0	0	1	0	1
2	2	0	0	1	0	1
2	1	0	0	1	1	0
2	1	0	0	1	1	0
2	1	0	0	1	1	0
1	2	1	1	0	0	1
2	1	0	0	1	1	0
1	2	1	1	0	0	1
1	1	1	1	0	1	0
2	1	1	0	1	1	0
2	2	0	0	1	0	1
1	1	1	1	0	1	0
2	1	0	0	1	1	0
2	1	0	0	1	1	0
2	2	1	0	1	0	1
2	2	0	0	1	0	1
2	2	0	0	1	0	1
2	1	0	0	1	1	0
1	1	0	1	0	1	0
2	2	0	0	1	0	1
1	1	0	1	0	1	0
2	1	0	0	1	1	0
2	1	0	0	1	1	0
2	2	1	0	1	0	1
2	2	1	0	1	0	1
2	1	0	0	1	1	0
2	1	0	0	1	1	0
2	1	0	0	1	1	0
1	1	0	1	0	1	0
2	2	1	0	1	0	1
2	2	1	0	1	0	1
1	2	0	1	0	0	1
2	1	0	0	1	1	0
1	1	0	1	0	1	0
2	2	1	0	1	0	1
1	2	0	1	0	0	1
2	1	1	0	1	1	0
2	1	1	0	1	1	0
2	2	1	0	1	0	1
2	1	0	0	1	1	0
2	1	1	0	1	1	0
1	2	1	1	0	0	1
2	1	0	0	1	1	0
2	2	1	0	1	0	1
2	1	1	0	1	1	0
2	1	1	0	1	1	0
2	2	0	0	1	0	1
2	2	0	0	1	0	1
2	1	1	0	1	1	0
2	2	0	0	1	0	1
1	2	1	1	0	0	1
1	2	1	1	0	0	1
2	2	1	0	1	0	1
2	2	1	0	1	0	1
2	2	0	0	1	0	1
2	2	1	0	1	0	1
2	1	1	0	1	1	0
1	1	0	1	0	1	0
1	1	0	1	0	1	0
2	1	0	0	1	1	0
2	2	1	0	1	0	1
2	2	0	0	1	0	1
1	2	0	1	0	0	1
2	2	0	0	1	0	1
2	2	1	0	1	0	1
1	2	0	1	0	0	1
2	1	1	0	1	1	0
2	2	1	0	1	0	1
2	2	0	0	1	0	1
2	2	1	0	1	0	1
2	1	1	0	1	1	0
2	2	0	0	1	0	1
2	1	0	0	1	1	0
1	2	0	1	0	0	1
2	2	1	0	1	0	1
2	1	0	0	1	1	0
2	1	1	0	1	1	0
1	2	0	1	0	0	1
2	1	0	0	1	1	0
2	2	0	0	1	0	1
2	1	0	0	1	1	0
2	1	0	0	1	1	0
2	2	0	0	1	0	1
1	2	0	1	0	0	1
2	1	0	0	1	1	0
2	2	0	0	1	0	1
2	1	0	0	1	1	0
1	2	0	1	0	0	1
2	1	1	0	1	1	0
2	2	0	0	1	0	1
2	1	1	0	1	1	0
2	2	0	0	1	0	1
2	1	1	0	1	1	0
2	2	0	0	1	0	1
2	1	0	0	1	1	0
1	1	0	1	0	1	0
1	1	1	1	0	1	0
2	2	0	0	1	0	1
1	1	0	1	0	1	0
2	2	0	0	1	0	1
1	2	1	1	0	0	1
2	2	1	0	1	0	1
2	1	1	0	1	1	0
2	2	0	0	1	0	1
2	1	0	0	1	1	0
2	1	0	0	1	1	0
2	1	0	0	1	1	0
2	1	1	0	1	1	0
2	2	0	0	1	0	1
2	2	0	0	1	0	1
2	1	0	0	1	1	0
1	2	1	1	0	0	1
2	1	1	0	1	1	0
2	1	0	0	1	1	0
2	1	1	0	1	1	0
2	2	0	0	1	0	1
2	2	0	0	1	0	1
2	2	1	0	1	0	1
2	1	1	0	1	1	0
2	2	1	0	1	0	1
2	2	1	0	1	0	1
2	1	1	0	1	1	0
1	1	0	1	0	1	0
2	2	1	0	1	0	1
1	2	0	1	0	0	1
2	1	0	0	1	1	0
2	1	0	0	1	1	0
2	2	0	0	1	0	1
1	2	0	1	0	0	1
2	2	0	0	1	0	1
2	1	0	0	1	1	0
2	1	1	0	1	1	0
1	2	1	1	0	0	1
2	1	1	0	1	1	0
1	2	0	1	0	0	1
1	1	0	1	0	1	0
2	2	0	0	1	0	1
2	1	1	0	1	1	0
2	2	0	0	1	0	1
2	2	0	0	1	0	1
2	1	1	0	1	1	0
2	2	1	0	1	0	1
1	2	1	1	0	0	1
2	1	1	0	1	1	0
1	2	1	1	0	0	1
2	1	0	0	1	1	0
2	1	1	0	1	1	0
2	2	0	0	1	0	1
1	2	0	1	0	0	1
2	2	0	0	1	0	1
2	1	0	0	1	1	0
2	2	0	0	1	0	1
2	1	0	0	1	1	0
2	1	1	0	1	1	0
1	1	1	1	0	1	0
2	2	1	0	1	0	1
1	1	0	1	0	1	0
2	2	1	0	1	0	1
2	1	0	0	1	1	0
2	1	1	0	1	1	0
2	2	0	0	1	0	1
2	2	0	0	1	0	1
1	1	1	1	0	1	0
2	2	0	0	1	0	1
1	1	0	1	0	1	0
2	1	0	0	1	1	0
2	2	1	0	1	0	1
2	1	1	0	1	1	0
2	1	0	0	1	1	0
2	1	0	0	1	1	0
2	2	0	0	1	0	1
2	2	0	0	1	0	1
2	2	1	0	1	0	1
2	2	0	0	1	0	1
1	1	0	1	0	1	0
2	1	0	0	1	1	0
1	1	0	1	0	1	0
2	1	1	0	1	1	0
2	1	0	0	1	1	0
1	1	1	1	0	1	0
1	2	0	1	0	0	1
2	1	1	0	1	1	0
1	1	1	1	0	1	0
2	1	0	0	1	1	0
2	1	0	0	1	1	0
2	2	1	0	1	0	1
2	1	0	0	1	1	0
1	1	0	1	0	1	0
2	2	1	0	1	0	1
1	1	0	1	0	1	0
1	2	0	1	0	0	1
1	1	1	1	0	1	0
2	2	0	0	1	0	1
2	1	1	0	1	1	0
2	1	1	0	1	1	0
2	1	1	0	1	1	0
2	1	0	0	1	1	0
2	2	0	0	1	0	1
2	1	1	0	1	1	0
2	2	0	0	1	0	1
2	1	0	0	1	1	0
2	2	1	0	1	0	1
2	2	1	0	1	0	1
2	2	0	0	1	0	1
2	2	0	0	1	0	1
1	2	1	1	0	0	1
2	1	1	0	1	1	0
2	1	0	0	1	1	0
2	2	0	0	1	0	1
1	1	0	1	0	1	0
2	1	1	0	1	1	0
2	2	1	0	1	0	1
1	2	0	1	0	0	1
1	2	0	1	0	0	1
2	2	0	0	1	0	1
2	1	0	0	1	1	0
2	2	1	0	1	0	1
2	1	1	0	1	1	0
1	1	0	1	0	1	0
1	1	0	1	0	1	0
2	1	0	0	1	1	0
2	1	1	0	1	1	0
2	1	0	0	1	1	0
2	2	0	0	1	0	1
1	2	0	1	0	0	1
1	2	0	1	0	0	1
1	2	1	1	0	0	1
1	2	0	1	0	0	1
2	2	0	0	1	0	1
2	1	1	0	1	1	0
1	1	0	1	0	1	0
2	1	1	0	1	1	0
1	2	0	1	0	0	1
2	2	0	0	1	0	1
2	1	0	0	1	1	0
2	1	1	0	1	1	0
1	1	0	1	0	1	0
2	1	1	0	1	1	0
2	1	0	0	1	1	0
1	2	0	1	0	0	1
2	2	1	0	1	0	1
1	1	1	1	0	1	0
2	1	0	0	1	1	0
2	2	0	0	1	0	1
1	2	1	1	0	0	1
2	1	0	0	1	1	0
2	1	1	0	1	1	0
2	1	0	0	1	1	0
2	1	0	0	1	1	0
2	1	0	0	1	1	0
1	1	1	1	0	1	0
2	1	0	0	1	1	0
2	2	0	0	1	0	1
2	1	1	0	1	1	0
2	2	1	0	1	0	1
2	1	1	0	1	1	0
2	1	1	0	1	1	0
2	1	1	0	1	1	0
1	1	0	1	0	1	0
1	2	0	1	0	0	1
2	1	1	0	1	1	0
1	1	0	1	0	1	0
2	2	0	0	1	0	1
2	2	0	0	1	0	1
2	2	1	0	1	0	1
1	1	1	1	0	1	0
2	2	0	0	1	0	1
2	2	0	0	1	0	1
2	1	0	0	1	1	0
2	1	1	0	1	1	0
2	1	1	0	1	1	0
1	1	0	1	0	1	0
1	1	1	1	0	1	0
1	2	1	1	0	0	1
1	1	1	1	0	1	0
2	2	1	0	1	0	1
1	1	1	1	0	1	0
1	1	1	1	0	1	0
1	2	0	1	0	0	1
1	2	1	1	0	0	1
2	2	0	0	1	0	1
2	1	0	0	1	1	0
2	2	0	0	1	0	1
1	1	1	1	0	1	0
1	2	1	1	0	0	1
2	2	0	0	1	0	1
2	1	0	0	1	1	0
1	1	0	1	0	1	0
2	1	0	0	1	1	0
1	1	0	1	0	1	0
2	2	0	0	1	0	1
2	1	0	0	1	1	0
1	2	0	1	0	0	1
2	2	1	0	1	0	1
2	2	0	0	1	0	1
1	2	0	1	0	0	1
2	2	0	0	1	0	1
2	1	0	0	1	1	0
1	2	0	1	0	0	1
1	2	0	1	0	0	1
2	1	0	0	1	1	0
1	2	0	1	0	0	1
1	2	0	1	0	0	1
1	1	0	1	0	1	0
1	2	0	1	0	0	1
1	1	0	1	0	1	0
2	1	0	0	1	1	0
2	2	1	0	1	0	1
2	1	0	0	1	1	0
2	2	1	0	1	0	1
2	2	1	0	1	0	1
2	2	1	0	1	0	1
2	1	0	0	1	1	0
2	2	1	0	1	0	1
2	1	0	0	1	1	0
2	1	1	0	1	1	0
2	1	0	0	1	1	0
1	1	1	1	0	1	0
2	2	0	0	1	0	1
2	1	0	0	1	1	0
2	1	0	0	1	1	0
2	1	0	0	1	1	0
1	1	0	1	0	1	0
2	1	0	0	1	1	0
2	1	0	0	1	1	0
2	2	1	0	1	0	1
1	1	0	1	0	1	0
2	1	1	0	1	1	0
1	1	0	1	0	1	0
2	2	0	0	1	0	1
1	1	1	1	0	1	0
1	1	1	1	0	1	0
2	2	1	0	1	0	1
1	1	0	1	0	1	0
2	1	0	0	1	1	0
2	1	0	0	1	1	0
2	2	0	0	1	0	1
1	2	1	1	0	0	1
1	2	0	1	0	0	1
1	2	0	1	0	0	1
1	2	1	1	0	0	1
1	1	0	1	0	1	0
1	1	1	1	0	1	0
1	1	1	1	0	1	0
1	1	0	1	0	1	0
2	1	1	0	1	1	0
2	1	0	0	1	1	0
2	1	0	0	1	1	0
1	1	1	1	0	1	0
1	1	0	1	0	1	0
2	1	1	0	1	1	0
2	1	1	0	1	1	0
1	2	0	1	0	0	1
1	2	0	1	0	0	1
1	2	0	1	0	0	1
1	2	0	1	0	0	1
1	1	0	1	0	1	0
2	1	0	0	1	1	0
2	1	1	0	1	1	0
2	1	1	0	1	1	0
2	1	1	0	1	1	0
2	1	0	0	1	1	0
1	1	0	1	0	1	0
2	1	1	0	1	1	0
2	2	1	0	1	0	1
2	1	1	0	1	1	0
2	1	0	0	1	1	0
2	2	1	0	1	0	1
2	1	1	0	1	1	0
1	2	1	1	0	0	1
1	2	1	1	0	0	1
1	2	0	1	0	0	1
1	2	1	1	0	0	1
2	2	1	0	1	0	1
1	2	0	1	0	0	1
2	1	0	0	1	1	0
2	2	0	0	1	0	1
1	1	0	1	0	1	0
2	2	0	0	1	0	1
2	2	0	0	1	0	1
2	2	0	0	1	0	1
1	2	0	1	0	0	1
2	2	0	0	1	0	1
2	2	1	0	1	0	1
2	2	1	0	1	0	1
2	2	0	0	1	0	1
2	2	1	0	1	0	1
2	2	0	0	1	0	1
2	2	0	0	1	0	1
1	2	0	1	0	0	1
2	1	0	0	1	1	0
1	1	0	1	0	1	0
1	2	0	1	0	0	1
2	1	0	0	1	1	0
1	2	0	1	0	0	1
2	1	0	0	1	1	0
1	1	0	1	0	1	0
2	1	0	0	1	1	0
2	1	0	0	1	1	0
1	1	0	1	0	1	0
2	2	0	0	1	0	1
2	1	0	0	1	1	0
1	1	0	1	0	1	0
1	1	0	1	0	1	0
1	2	0	1	0	0	1
2	2	0	0	1	0	1
2	2	0	0	1	0	1
2	2	0	0	1	0	1
1	1	1	1	0	1	0
2	2	0	0	1	0	1
1	2	0	1	0	0	1
2	1	0	0	1	1	0
1	1	0	1	0	1	0
1	2	0	1	0	0	1
2	2	0	0	1	0	1
2	2	1	0	1	0	1
1	2	1	1	0	0	1
1	1	0	1	0	1	0
1	1	0	1	0	1	0
2	2	0	0	1	0	1
1	1	0	1	0	1	0
2	1	0	0	1	1	0
2	2	0	0	1	0	1
2	2	0	0	1	0	1
2	2	0	0	1	0	1
2	1	1	0	1	1	0
2	1	0	0	1	1	0
1	2	1	1	0	0	1
1	2	0	1	0	0	1
2	1	0	0	1	1	0
1	1	0	1	0	1	0
1	2	0	1	0	0	1
1	1	0	1	0	1	0
2	2	0	0	1	0	1
1	2	0	1	0	0	1
1	1	0	1	0	1	0
1	2	0	1	0	0	1
1	2	0	1	0	0	1
2	1	0	0	1	1	0
1	1	0	1	0	1	0
1	1	0	1	0	1	0
1	1	0	1	0	1	0
1	2	1	1	0	0	1
2	2	1	0	1	0	1
2	2	1	0	1	0	1
1	2	0	1	0	0	1
2	1	0	0	1	1	0
1	1	0	1	0	1	0
1	1	0	1	0	1	0
1	1	0	1	0	1	0
1	2	0	1	0	0	1
1	1	1	1	0	1	0
2	1	1	0	1	1	0
2	2	0	0	1	0	1
1	2	0	1	0	0	1
2	1	1	0	1	1	0
2	1	1	0	1	1	0
1	2	0	1	0	0	1
2	1	1	0	1	1	0
1	1	1	1	0	1	0
1	2	1	1	0	0	1
2	1	1	0	1	1	0
1	1	0	1	0	1	0
1	2	0	1	0	0	1
1	2	1	1	0	0	1
2	2	0	0	1	0	1
1	2	0	1	0	0	1
1	1	0	1	0	1	0
1	1	1	1	0	1	0
2	2	1	0	1	0	1
2	2	0	0	1	0	1
2	1	0	0	1	1	0
2	1	0	0	1	1	0
2	1	0	0	1	1	0
2	1	0	0	1	1	0
1	1	1	1	0	1	0
1	2	0	1	0	0	1
2	1	1	0	1	1	0
1	2	1	1	0	0	1
1	2	0	1	0	0	1
2	1	1	0	1	1	0
1	2	1	1	0	0	1
2	1	1	0	1	1	0
1	2	0	1	0	0	1
1	1	1	1	0	1	0
2	2	0	0	1	0	1
2	1	0	0	1	1	0
1	1	0	1	0	1	0
1	2	0	1	0	0	1
1	2	0	1	0	0	1
1	1	0	1	0	1	0
2	1	0	0	1	1	0
2	1	0	0	1	1	0
1	1	0	1	0	1	0
1	1	1	1	0	1	0
1	2	0	1	0	0	1
1	2	1	1	0	0	1
2	1	0	0	1	1	0
2	1	0	0	1	1	0
1	2	0	1	0	0	1
2	1	0	0	1	1	0
1	1	1	1	0	1	0
2	2	0	0	1	0	1
2	1	0	0	1	1	0
1	1	0	1	0	1	0
1	1	0	1	0	1	0
1	2	1	1	0	0	1
1	1	1	1	0	1	0
1	1	0	1	0	1	0
1	1	0	1	0	1	0
1	2	0	1	0	0	1
1	2	0	1	0	0	1
1	1	1	1	0	1	0
2	2	0	0	1	0	1
2	1	1	0	1	1	0
2	1	0	0	1	1	0
2	1	1	0	1	1	0
1	1	0	1	0	1	0
1	2	0	1	0	0	1
1	2	0	1	0	0	1
2	2	0	0	1	0	1
2	2	0	0	1	0	1
2	2	1	0	1	0	1
1	2	1	1	0	0	1
2	1	0	0	1	1	0
1	1	0	1	0	1	0
2	1	0	0	1	1	0
1	1	0	1	0	1	0
1	1	0	1	0	1	0
1	1	0	1	0	1	0
1	2	0	1	0	0	1
2	2	0	0	1	0	1
2	2	0	0	1	0	1
2	2	0	0	1	0	1
1	1	0	1	0	1	0
1	1	0	1	0	1	0
2	1	0	0	1	1	0
2	1	0	0	1	1	0
2	2	0	0	1	0	1
1	1	0	1	0	1	0
2	2	1	0	1	0	1
1	1	0	1	0	1	0
1	1	0	1	0	1	0
1	1	0	1	0	1	0
1	1	0	1	0	1	0
1	1	1	1	0	1	0
1	2	0	1	0	0	1
1	2	0	1	0	0	1
1	2	0	1	0	0	1
1	2	0	1	0	0	1
1	2	0	1	0	0	1
2	2	0	0	1	0	1
1	2	1	1	0	0	1
2	1	0	0	1	1	0
2	2	0	0	1	0	1
2	1	1	0	1	1	0
1	2	0	1	0	0	1
1	2	0	1	0	0	1
2	2	0	0	1	0	1
1	2	1	1	0	0	1
1	2	0	1	0	0	1
1	2	0	1	0	0	1
1	2	0	1	0	0	1
1	2	0	1	0	0	1
2	1	0	0	1	1	0
2	1	0	0	1	1	0
1	2	1	1	0	0	1
1	1	0	1	0	1	0
2	1	0	0	1	1	0
1	2	0	1	0	0	1
1	2	0	1	0	0	1
2	1	0	0	1	1	0
1	2	0	1	0	0	1
1	1	0	1	0	1	0
1	2	1	1	0	0	1
1	1	0	1	0	1	0
2	2	0	0	1	0	1
1	1	1	1	0	1	0
2	1	0	0	1	1	0
1	2	0	1	0	0	1
1	2	0	1	0	0	1
2	1	0	0	1	1	0
1	2	0	1	0	0	1
2	2	0	0	1	0	1
1	1	1	1	0	1	0
1	1	1	1	0	1	0
2	2	1	0	1	0	1
1	1	0	1	0	1	0
1	1	0	1	0	1	0
1	1	0	1	0	1	0
1	2	0	1	0	0	1
2	2	0	0	1	0	1
2	1	0	0	1	1	0
2	1	1	0	1	1	0
1	1	0	1	0	1	0
2	1	0	0	1	1	0
2	1	0	0	1	1	0
1	2	0	1	0	0	1
2	1	0	0	1	1	0
2	2	0	0	1	0	1
2	1	0	0	1	1	0
1	2	0	1	0	0	1
2	1	0	0	1	1	0
1	1	0	1	0	1	0
2	2	0	0	1	0	1
2	1	0	0	1	1	0
1	1	0	1	0	1	0
1	2	0	1	0	0	1
1	2	0	1	0	0	1
1	2	0	1	0	0	1
1	2	0	1	0	0	1
1	1	0	1	0	1	0
1	1	1	1	0	1	0
1	2	0	1	0	0	1
1	2	0	1	0	0	1
1	2	1	1	0	0	1
1	2	0	1	0	0	1
1	2	0	1	0	0	1
1	2	0	1	0	0	1
1	1	0	1	0	1	0
1	1	0	1	0	1	0
2	2	1	0	1	0	1
2	1	0	0	1	1	0
2	2	1	0	1	0	1
2	1	1	0	1	1	0
2	1	0	0	1	1	0
2	1	1	0	1	1	0
2	1	1	0	1	1	0
2	2	0	0	1	0	1
2	1	0	0	1	1	0
2	2	1	0	1	0	1
2	2	0	0	1	0	1
2	2	0	0	1	0	1
2	1	1	0	1	1	0
2	1	1	0	1	1	0
2	1	0	0	1	1	0
2	1	0	0	1	1	0
2	1	1	0	1	1	0
2	1	0	0	1	1	0
2	1	0	0	1	1	0
2	1	1	0	1	1	0
2	1	0	0	1	1	0
2	2	1	0	1	0	1
2	1	0	0	1	1	0
2	1	0	0	1	1	0
2	1	1	0	1	1	0
2	2	1	0	1	0	1
2	1	1	0	1	1	0
2	1	1	0	1	1	0
1	1	0	1	0	1	0
2	2	1	0	1	0	1
2	2	1	0	1	0	1
2	2	0	0	1	0	1
2	1	0	0	1	1	0
2	1	1	0	1	1	0
1	1	1	1	0	1	0
1	2	1	1	0	0	1
2	1	1	0	1	1	0
1	1	1	1	0	1	0
